# Supplementary material for: Selection for reduced fear in red junglefowl changes brain composition and affects fear memory
Source: R Soc Open Sci. 2020 Aug 26;7(8):200628. doi: 10.1098/rsos.200628 (PMC7481730; doi:10.1098/rsos.200628)
Supplement: Complete dataset [file rsos200628supp1.xlsx]

## Sheet: fear habituation
id	line	sex	treatment	light1	light2	light3	light4	light5	light6	light7	light8	light9	light10
409	high	m	naive	5	1	1	1	4	1	1	1	1	1
410	high	f	naive	5	5	4	3	3	3	4	1	3	1
411	high	f	naive	5	4	4	3	3	3	3	3	1	3
441	high	f	naive	5	5	4	3	3	3	3	3	3	3
443	high	m	naive	5	5	3	3	2	3	3	2	3	3
444	high	m	naive	5	5	4	4	3	4	4	4	3	1
445	high	f	naive	5	5	5	4	4	4	4	5	5	3
451	high	f	naive	5	5	5	4	4	4	3	3	2	1
469	high	m	naive	5	4	4	3	3	3	1	1	3	2
470	high	f	naive	5	5	4	3	2	1	3	3	3	3
412	high	m	pre-exposed	5	5	4	4	3	3	3	3	1	2
413	high	m	pre-exposed	5	5	4	4	3	3	3	2	3	3
435	high	f	pre-exposed	1	1	1	1	1	1	1	1	1	1
436	high	f	pre-exposed	5	5	5	5	4	4	4	2	3	4
437	high	f	pre-exposed	5	5	3	3	1	3	2	2	2	2
438	high	f	pre-exposed	5	4	3	3	3	1	2	2	1	1
439	high	m	pre-exposed	5	4	3	2	1	1	1	2	1	3
440	high	m	pre-exposed	1	1	1	1	2	2	1	1	1	1
442	high	m	pre-exposed	5	4	3	3	3	3	2	2	3	3
448	high	m	pre-exposed	5	4	5	3	3	3	3	4	3	3
449	high	m	pre-exposed	5	5	3	3	3	1	1	1	3	1
450	high	m	pre-exposed	5	5	3	2	4	4	1	1	1	1
452	high	f	pre-exposed	5	5	5	4	4	6	6	6	6	4
460	high	m	pre-exposed	5	5	4	4	4	3	3	2	3	2
461	high	f	pre-exposed	5	4	6	6	4	3	1	2	2	3
468	high	m	pre-exposed	5	5	5	4	4	4	3	3	3	4
471	high	f	pre-exposed	5	5	3	4	3	3	1	1	1	1
472	high	f	pre-exposed	5	5	5	5	4	4	3	3	3	3
473	high	f	pre-exposed	5	3	2	3	2	1	2	3	2	1
475	high	f	pre-exposed	5	2	4	4	3	3	3	3	2	2
408	low	f	naive	5	3	4	1	1	2	1	1	1	2
428	low	m	naive	4	2	3	1	1	2	1	1	1	1
429	low	m	naive	3	1	2	2	1	1	1	1	1	1
432	low	f	naive	5	3	2	1	1	1	1	1	1	1
456	low	f	naive	5	4	4	4	3	2	4	3	2	2
457	low	m	naive	6	6	6	1	1	1	1	1	1	1
458	low	f	naive	6	6	6	6	6	6	6	6	6	6
459	low	m	naive	6	6	6	6	6	6	6	6	6	6
467	low	f	naive	1	1	1	1	1	1	1	1	1	1
402	low	f	pre-exposed	4	2	1	1	2	2	1	1	1	1
403	low	m	pre-exposed	5	4	4	2	3	2	1	1	1	1
407	low	f	pre-exposed	5	2	2	1	3	1	1	2	1	1
415	low	f	pre-exposed	4	2	3	1	2	2	2	2	1	1
417	low	m	pre-exposed	3	1	2	1	2	1	2	1	1	1
419	low	m	pre-exposed	3	1	1	1	1	1	1	1	1	1
421	low	m	pre-exposed	2	2	1	1	1	1	1	1	1	1
422	low	f	pre-exposed	3	6	6	6	6	6	6	6	6	6
425	low	m	pre-exposed	2	1	1	1	1	1	1	1	1	1
427	low	m	pre-exposed	3	2	1	1	1	1	1	1	1	1
431	low	f	pre-exposed	1	1	1	1	1	1	1	1	1	1
433	low	m	pre-exposed	2	2	1	1	1	1	1	1	1	1
434	low	f	pre-exposed	5	2	1	1	1	1	1	1	1	1
453	low	m	pre-exposed	5	4	3	2	2	1	1	1	1	1
455	low	f	pre-exposed	1	2	1	1	1	1	1	1	1	1
464	low	m	pre-exposed	4	2	2	3	1	1	1	1	1	1
466	low	f	pre-exposed	3	1	1	2	1	1	1	1	1	1
474	low	m	pre-exposed	4	3	2	2	1	1	1	1	1	1
476	low	m	pre-exposed	3	2	2	2	4	1	1	2	2	2
477	low	f	pre-exposed	4	3	1	1	1	1	1	1	1	1

## Sheet: conditioned place preference
id	line	sex	percent of time in rewarded	first choice rewarded compartment
1002	high	f	38.6	1
1004	high	m	79.6	1
1005	high	f	32.0	1
1006	high	f	26.1	0
1007	high	m	62.3	0
1008	high	m	59.8	1
1009	high	f	36.9	1
1010	high	f	56.4	0
1011	high	f	54.7	0
1013	low	f	45.3	1
1014	low	f	61.1	1
1015	low	f	51.6	0
1016	low	m	66.8	1
1017	low	f	63.5	1
1020	low	m	39.3	0
1021	low	m	63.6	0
1022	low	f	58.2	0
1023	low	f	28.3	0
1024	low	m	64.6	1
1025	low	f	35.1	0
1026	low	f	56.9	0
1027	low	f	26.5	0
1030	low	f	47.7	1
1031	high	f	68.3	1
1032	high	f	34.7	0
1033	high	m	45.1	0
1034	high	m	19.2	0
1036	high	m	55.7	0
1037	high	m	17.7	0
1038	low	f	55.4	1
1039	low	f	54.9	1

## Sheet: brain
id	line	sex	cull weight (g)	total brain (g)	cerebrum (g)	optic tectum (g)	cerebellum (g)	hypothalamus.thalamus (g)	brainstem.midbrain (g)
1002	high	f	162.6	1.62	0.82	0.2	0.27	0.18	0.15
1003	high	m	221.0	1.66	0.81	0.25	0.27	0.15	0.18
1004	high	m	203.9	1.66	0.87	0.23	0.25	0.15	0.16
1005	high	f	205.7	1.60	0.84	0.2	0.25	0.16	0.15
1006	high	f	189.1	1.57	0.79	0.21	0.25	0.14	0.18
1007	high	m	238.3	1.79	0.9	0.24	0.28	0.18	0.19
1008	high	m	180.4	1.58	0.8	0.21	0.25	0.15	0.17
1009	high	f	190.3	1.61	0.84	0.21	0.24	0.18	0.14
1010	high	f	200.0	1.61	0.8	0.22	0.27	0.16	0.16
1011	high	f	181.3	1.58	0.81	0.21	0.24	0.16	0.16
1012	high	f	138.4	1.51	0.75	0.19	0.24	0.17	0.16
1013	low	f	214.4	1.70	0.87	0.23	0.27	0.19	0.14
1014	low	f	238.5	1.65	0.84	0.21	0.27	0.16	0.17
1015	low	f	201.1	1.58	0.82	0.2	0.25	0.17	0.14
1016	low	m	267.5	1.86	0.91	0.23	0.32	0.21	0.19
1017	low	f	224.5	1.60	0.83	0.2	0.25	0.15	0.17
1018	low	f	240.6	1.62	0.78	0.23	0.28	0.16	0.17
1019	low	m	297.6	1.83	0.95	0.24	0.29	0.21	0.14
1020	low	m	265.0	1.69	0.85	0.24	0.28	0.16	0.16
1022	low	f	244.6	1.89	0.95	0.26	0.3	0.18	0.2
1023	low	f	195.9	1.68	0.88	0.23	0.24	0.19	0.14
1024	low	m	299.1	1.72	0.88	0.23	0.28	0.19	0.14
1025	low	f	222.7	1.77	0.93	0.24	0.27	0.14	0.19
1026	low	f	212.7	1.72	0.88	0.23	0.28	0.17	0.16
1027	low	f	200.1	1.58	0.83	0.22	0.25	0.11	0.17
1028	low	m	285.5	1.74	0.9	0.24	0.28	0.14	0.18
1030	low	f	236.0	1.62	0.81	0.23	0.22	0.18	0.18
1031	high	f	183.2	1.65	0.82	0.21	0.28	0.15	0.19
1032	high	f	136.6	1.59	0.82	0.21	0.25	0.15	0.16
1033	high	m	186.9	1.76	0.89	0.25	0.28	0.16	0.18
1034	high	m	197.4	1.67	0.85	0.22	0.27	0.16	0.17
1036	high	m	206.9	1.71	0.84	0.25	0.28	0.15	0.19
1037	high	m	181.4	1.68	0.87	0.2	0.26	0.18	0.17
1038	low	f	182.7	1.53	0.78	0.21	0.25	0.16	0.13
1039	low	f	231.8	1.69	0.84	0.24	0.28	0.18	0.15
1041	high	f	159.6	1.57	0.82	0.21	0.23	0.16	0.15
